# Supplementary material for: In Vivo Systematic Analysis of Candida albicans Zn2-Cys6 Transcription Factors Mutants for Mice Organ Colonization
Source: PLoS One. 2011 Oct 31;6(10):e26962. doi: 10.1371/journal.pone.0026962 (PMC3205040; doi:10.1371/journal.pone.0026962)
Supplement: Supplementary S1 — This file contains five sheets. The “Zn2Cys6 TF” sheet describes the mutant collection and provides for each mutant ORF number, gene name (when available) and description according to the Candida Genome Database assembly #21. It also provides information for inactivation strategy and numbering of barcoded strains (BCY). The “Phenotype” sheet describes the phenotype that was observed in vitro and a summary of the already described phenotypes for each mutant. The “All scores” sheet gives scores obtained for each replicate of in vivo experiments as well as the mean score for each mutant (see also Figure 4). It also gives information regarding previous large scale in vivo studies. The “BWP17 pilot assay” gives scores obtained for each replicate of the first in vivo pilot assay performed with the 10 BWP17 barcoded strains. Results are presented by STM. The “Supplementary references” sheet lists the references used in the “Phenotype” sheet. (XLSX) [file pone.0026962.s001.xlsx]

## Sheet: Zn2Cys6 TF
CGD systematic name	CGD gene name	CGD description	Strain name	Inactivation strategy1	Barcoded strain number
orf19.7374	CTA4	Predicted transcription factor involved in response to nitric oxide; downregulated upon adherence to polystyrene; induced by nitric oxide; transcriptionally activated by Mnl1p under weak acid stress	DSY1691	D	1
orf19.166	ASG1	Predicted zinc-finger protein of unknown function; has similarity to S. cerevisiae Asg1p, which is a proposed transcription factor of the Gal4p family	DSY1762	D	3
orf19.2647	ZCF14	Putative transcription factor with zinc cluster DNA-binding motif; caspofungin induced	DSY2892	D	5
orf19.1499	CTF1	Putative zinc-finger transcription factor, similar to A. nidulans FarA, FarB; activates genes required for fatty acid degradation; induced by oleate; null mutant displays carbon source utilization defects, slightly reduced virulence	DSY3297	D	7
orf19.6817	FCR1	Putative zinc cluster transcription factor; negative regulator of fluconazole, ketoconazole, brefeldin A resistance; transposon mutation affects filamentous growth; partially suppresses S. cerevisiae pdr1 pdr3 mutant fluconazole sensitivity	DSY3298	D	9
orf19.3188	TAC1	Transcriptional activator of drug-responsive genes including CDR1, CDR2; has Zn(2)-Cys(6) binuclear cluster; binds DRE element; gene in zinc cluster region near MTL locus; resequencing indicates that TAC1 spans orf19.3188, orf19.3189	ACY176	D	15
orf19.7319	SUC1	Putative transcriptional regulator with N-terminal zinc finger; regulates alpha-glucosidase in C. albicans, S. cerevisiae; in S. cerevisiae, complements suc2 mutant sucrose utilization defect, mal13 mutant maltase defect	DSY3365	A	17
orf19.2423	ZCF11	Putative DNA-binding transcription factor with a zinc cluster domain, required for wild-type filamentous growth; mRNA binds to She3p	DSY3411	A	19
orf19.255	ZCF1	Predicted zinc-cluster protein of unknown function; possibly transcriptionally regulated upon hyphal formation; intron in 5'-UTR; possibly an essential gene, disruptants not obtained by UAU1 method	DSY3412	A	21
orf19.3252	DAL81	Predicted zinc-finger protein of unknown function; has similarity to S. cerevisiae Dal81p, which is a transcription factor involved in the regulation of nitrogen-degradation genes	DSY3414	A	23
orf19.4145	ZCF20	Predicted zinc-finger protein of unknown function	DSY3415	A	25
orf19.4166	ZCF21	Predicted zinc-finger protein of unknown function; possibly an essential gene, disruptants not obtained by UAU1 method	DSY3416	A	27
orf19.4225	LEU3	Predicted zinc-finger protein; has similarity to S. cerevisiae Leu3p, which is involved in regulation of branched-chain amino acid biosynthesis genes; alkaline upregulated; transcriptionally activated by Mnl1p under weak acid stress	DSY3417	A	29
orf19.1035	WAR1	Predicted zinc cluster protein involved in resistance to weak organic acids; has similarity to S. cerevisiae War1p, which is a transcription factor involved in the regulation of weak acid stress response genes	DSY3429	A	34
orf19.3405	ZCF18	Putative transcription factor with zinc finger DNA-binding motif; heterozygous null mutant displays sensitivity to virgineone	DSY3436	A	36
orf19.7372	MRR1	Regulator of MDR1 transcription; zinc-finger protein; gain-of-function mutations cause upregulation of MDR1 (which encodes plasma membrane multidrug efflux pump), consequent multidrug resistance	DSY3437	A	38
orf19.1718	ZCF8	Predicted zinc-finger protein of unknown function; decreased transcription is observed upon fluphenazine treatment	DSY3447	A	40
orf19.6985	TEA1	Putative transcription factor with zinc cluster DNA-binding motif; has similarity to S. cerevisiae Tea1p	HZY23	B	42
orf19.7371	ZCF35	Predicted zinc-cluster protein of unknown function	HZY24	B	44
orf19.4766	ARG81	Putative transcription factor with zinc cluster DNA-binding motif; required for utilization of ornithine as a nitrogen source, for wild-type resistance to caffeine	HZY28	B	46
orf19.4288	CTA7	Predicted zinc-finger protein of unknown function; activates transcription in 1-hybrid assay in S. cerevisiae; has similarity to S. cerevisiae Stb4p	DSY3418	A	48
orf19.4450	ZCF23	Predicted zinc-finger protein of unknown function	DSY3419	A	50
orf19.5924	ZCF31	Predicted zinc-finger protein of unknown function; null mutant displays sensitivity to copper, SDS, resistance to Calcofluor White	DSY3420	A	52
orf19.5940	ZCF32	Predicted zinc-finger protein of unknown function; possibly an essential gene, disruptants not obtained by UAU1 method	DSY3421	A	54
orf19.2808	ZCF16	Predicted zinc-finger protein of unknown function, not essential for viability	DSY3424	A	56
orf19.4524	ZCF24	Predicted zinc-finger protein of unknown function; caspofungin induced	DSY3425	A	58
orf19.2748	ARG83	Predicted zinc-finger protein of unknown function; clade-associated gene expression; null mutant exhibits abnormal regulation of invasive colony growth, is unable to utilize proline as a nitrogen source	DSY3426	A	60
orf19.3876*	ZCF19	Predicted zinc-finger protein of unknown function	DSY3427	A	62
orf19.3012*	ARO80	Regulator of aromatic alcohol biosynthesis via the Ehrlich pathway; not essential for viability; similar to S. cerevisiae Aro80p, which is a transcriptional activator required for aromatic amino acid catabolism	HZY29	B	66
orf19.6203	PUT3	Predicted zinc-finger protein of unknown function; has similarity to S. cerevisiae Put3p, which is a transcription factor involved in the regulation of proline utilization genes	HZY44	B	68
orf19.6038	UGA32	Predicted zinc-finger protein of unknown function; has similarity to S. cerevisiae Uga3p, which is a transcription factor involved in the regulation of gamma-aminobutyrate metabolism genes	HZY59	B	70
orf19.5849	CWT1	Putative transcription factor; mutant has cell wall defects; transcription increased at stationary phase; has predicted PAS domain, Zn(II) Cys(6)-type DNA-binding region; similar to S. cerevisiae Rds2p	HZY60	B	72
orf19.4649	ZCF27	Putative transcription factor with zinc cluster DNA-binding motif	HZY61	B	74
orf19.2623	ECM22	Putative transcription factor with zinc cluster DNA-binding motif	HZY63	B	76
orf19.3190	HAL9	Protein with Zn(2)-Cys(6) binuclear cluster; gene in zinc cluster region of Chr. 5; transcriptionally activated by Mnl1p in weak acid; similar to S. cerevisiae Hal9p, which is a putative transcription factor involved in salt tolerance	HZY67	B	78
orf19.7381	ZCF37	Predicted zinc-finger protein of unknown function; null mutant displays sensitivity to 5-fluorocytosine, to lithium chloride	DSY4160	C	80
orf19.5251	ZCF30	Predicted zinc-finger protein of unknown function; not essential for viability; decreased transcription is observed upon fluphenazine treatment	DSY4178	C	84
orf19.5097	CAT8	Predicted zinc-cluster protein; null mutant shows a defect in transcription of JEN1 lactate permease gene; flucytosine repressed; similar to S. cerevisiae Cat8p but mutant phenotype suggests that it has a different set of target genes	DSY4179	C	86
orf19.2747	RGT1	Transcriptional repressor involved in the regulation of glucose transporter genes; has zinc-cluster; similar to S. cerevisiae Rgt1p	DSY4180	C	88
orf19.5992	WOR2	Transcriptional regulator of white-opaque switching; required for maintenance of opaque state	CMY6	C	92
orf19.3012*	ARO80	Regulator of aromatic alcohol biosynthesis via the Ehrlich pathway; not essential for viability; similar to S. cerevisiae Aro80p, which is a transcriptional activator required for aromatic amino acid catabolism	GKO316	A	94
orf19.6888	none	Protein with Gal4p-like DNA-binding domain; gene transcription regulated by Mig1p, Tup1p	I093	A	96
orf19.3187	ZNC1	Putative transcription factor; has Zn(2)-Cys(6) binuclear cluster; predicted to bind DNA; regulated by Gcn2p, Gcn4p; gene is located in zinc cluster region of Chromosome 5, near the MTL locus	CJN403	A	98
orf19.3986	PPR1	Putative transcription factor with zinc cluster DNA-binding motif; has similarity to S. cerevisiae Ppr1p, which is a transcription factor involved in the regulation of uracil biosynthesis genes	CJN411	A	100
orf19.6680	FGR27	Putative transcription factor with zinc cluster DNA-binding motif; lacks an ortholog in S. cerevisiae; transposon mutation affects filamentous growth	CJN419	A	102
orf19.7518	ZCF38	Putative transcription factor with zinc cluster DNA-binding motif	CJN491	A	104
orf19.2745	UME7	Putative transcription factor with zinc cluster DNA-binding motif; similar to S. cerevisiae Ume6p, which is a transcription factor involved in the regulation of meiotic genes	CJN494	A	106
orf19.7583	ZCF39	Putative transcription factor with zinc cluster DNA-binding motif; not essential for viability; filament induced	CJN495	A	108
orf19.5729	FGR17	Putative DNA-binding transcription factor; has zinc cluster DNA-binding motif; lacks an ortholog in S. cerevisiae; transposon mutation affects filamentous growth	CJN506	A	110
orf19.7570	UGA3	Putative transcription factor with zinc cluster DNA-binding motif, required for utilization of gamma-aminobutyrate (GABA) as a nitrogen source	CJN511	A	112
orf19.3127	CZF1	Transcriptional regulator of white-opaque switching frequency; hyphal growth regulator; has C-terminal zinc finger, central Glu-rich region; expression in S. cerevisiae causes dominant-negative inhibition of pheromone response	CJN517	A	114
orf19.4568	ZCF25	Putative transcription factor with zinc cluster DNA-binding motif	CJN518	A	116
orf19.5548	LYS14	Putative transcription factor with zinc cluster DNA-binding motif; has similarity to S. cerevisiae Lys14p, which is a transcription factor involved in the regulation of lysine biosynthesis genes	CJN528	A	118
orf19.3308	STB5	Putative transcription factor with zinc cluster DNA-binding motif; has similarity to S. cerevisiae Stb5p	CJN531	A	120
orf19.6182	ZCF34	Putative transcription factor with zinc cluster DNA-binding motif; null mutant displays fluconazole sensitivity	CJN548	A	122
orf19.431	ZCF2	Putative transcription factor with zinc cluster DNA-binding motif	CJN563	A	124
orf19.7317	UGA33	Predicted zinc-finger protein of unknown function; has similarity to S. cerevisiae Uga3p, which is a transcription factor involved in the regulation of gamma-aminobutyrate metabolism genes	CJN571	A	126
orf19.5380	LYS144	Putative transcription factor with zinc cluster DNA-binding motif; has similarity to S. cerevisiae Lys14p, which is a transcription factor involved in the regulation of lysine biosynthesis genes	CJN577	A	128
orf19.1497	ZCF6	Putative transcription factor with zinc cluster DNA-binding motif	CJN582	A	130
orf19.1255	ZCF5	Putative transcription factor with zinc cluster DNA-binding motif; shows colony morphology-related gene regulation by Ssn6p	CJN592	A	132
orf19.3305	ZCF17	Putative transcription factor with zinc cluster DNA-binding motif	CJN593	A	134
orf19.4573	ZCF26	Putative transcription factor with zinc cluster DNA-binding motif; transcription is induced in response to alpha pheromone in SpiderM medium	CJN598	A	136
orf19.2280	ZCF10	Putative transcription factor with zinc cluster DNA-binding motif	CJN799	A	138
orf19.5338	GAL4	Transcription factor with zinc cluster DNA-binding motif involved in control of glycolysis; ortholog of S. cerevisiae Gal4p, but not involved in the regulation of galactose utilization genes; caspofungin repressed	CJN801	A	140
orf19.4767	ZCF28	Putative transcription factor with zinc cluster DNA-binding motif	CJN803	A	142
orf19.4776	LYS143	Putative transcription factor with zinc cluster DNA-binding motif; has similarity to S. cerevisiae Lys14p, which is a transcription factor involved in the regulation of lysine biosynthesis genes	CJN805	A	144
orf19.4778	LYS142	Putative transcription factor with zinc cluster DNA-binding motif; has similarity to S. cerevisiae Lys14p, which is a transcription factor involved in the regulation of lysine biosynthesis genes; fungal-specific	CJN807	A	146
orf19.3753	SEF1	Putative transcription factor with zinc cluster DNA-binding motif; has a potential role in regulating iron uptake; transcription is negatively regulated by Sfu1p, positively regulated by Tbf1p	CJN983	A	148
orf19.6781	none	Putative transcription factor with zinc finger DNA-binding motif	CJN997	A	150
orf19.2646	ZCF13	Predicted zinc-finger protein of unknown function, not essential for viability	IS08	A	152
orf19.3876*	ZCF19	Predicted zinc-finger protein of unknown function	RLS8	A	154
orf19.4998	ROB1	Putative protein of unknown function; null mutant displays abnormal colony morphology, invasive growth; caspofungin repressed	RLS11	A	156
orf19.5133*	ZCF29	Predicted zinc-finger protein of unknown function; null mutant displays sensitivity to caffeine, menadione, resistance to fenpropimorph	RLS17	A	158
orf19.1685	ZCF7	Predicted zinc-finger protein of unknown function; null mutant displays reduced colony wrinkling on Spider medium, is unable to utilize mannitol as a carbon source	JMR049	A	160
orf19.391	UPC2	Transcriptional regulator of ergosterol biosynthetic genes, sterol uptake; binds ERG2 promoter; has Zn(2)-Cys(6) binuclear cluster; induced upon ergosterol depletion, by azoles, anaerobicity; macrophage/pseudohyphal-repressed	JMR038	A	162
orf19.5133*	ZCF29	Predicted zinc-finger protein of unknown function; null mutant displays sensitivity to caffeine, menadione, resistance to fenpropimorph	HZY34	B	164
orf19.1168	ZCF3	Predicted zinc-finger protein of unknown function; possibly an essential gene, disruptants not obtained by UAU1 method	DSY4181	D	166
orf19.1227	ZCF4	Putative transcription factor with zinc cluster DNA-binding motif	Not obtained	N/A	N/A
orf19.1822	UME6	Transcription factor; required for wild-type hyphal extension, virulence; zinc cluster DNA-binding motif; similar to S. cerevisiae Ume6p, which is a meiotic regulator; alkaline upregulated; filament induced; regulated by Nrg1p, Tup1p, RFG1p	Not obtained	N/A	N/A
orf19.1926	SEF2	Putative zinc cluster protein, required for normal resistance to copper; expression is repressed by Sfu1p under high-iron conditions	Not obtained	N/A	N/A
orf19.2077	ZCF9	Putative transcription factor with zinc cluster DNA-binding motif; hypersensitive to toxic ergosterol analog ECC69 and/or ECC1384	Not obtained	N/A	N/A
orf19.4251	ZCF22	Predicted zinc-finger protein of unknown function	Not obtained	N/A	N/A
orf19.1496	none	Putative transcription factor with zinc finger DNA-binding motif	CJN922	A	Not obtained
orf19.2753	ZCF15	Predicted zinc-finger protein of unknown function	DSY3413	A	Not obtained
1A = UAU transposition (Davis et al., 2002); B = 100mer extension from pFA plamids (Gola et al., 2003); C = 100mer extension from UAU transposon (Davis et al., 2002); D = URA blaster (Fonzi et al., 1993)
*duplicated mutant

## Sheet: Phenotype
					Morphology in liquid medium (10% serum)
CGD systematic name	CGD gene name	Barcoded strain number	Bibliography summary	Phenotype on solid media	Hyphae production	Pictures
orf19.7374	CTA4	1	CTA4 deletion leads to a decreased virulence in mouse and to a decreased resistance to nitrosyl (Chiranand et al., 2008).	CTA4 mutant displayed a reduced ability to invade the agar after 48h of growth on YPD and also a reduced filamentation on YPD supplemented with 10% of fetal calf serum and at 42°C.	-
orf19.166	ASG1	3	ASG1 mutants are unable to grow on non fermentable carbon sources (Coste et al., 2008).	No phenotype	-
orf19.2647	ZCF14	5	No relevant phenotype	No phenotype	-
orf19.1499	CTF1	7	No relevant phenotype	No phenotype
orf19.6817	FCR1	9	FCR1 mutants are more resistant to azole antifungals such as fluconazole and ketoconazole, but also to brefeldin A (Talibi et al., 1999) and have an increased filamentous growth on YPD serum medium (Uhl et al., 2003).	No phenotype
CAF		11
CAF cna1D		13
orf19.3188	TAC1	15	TAC1 mutants are hypersusceptible to azoles drugs, and other ergosterol biosynthesis inhibitors such as fluphenazine and terbinafine (Coste et al., 2004 and 2006; Selmecki et al., 2008; McCallum et al., 2010; Siikala et al., 2010).	TAC1 mutant growth was slightly inhibited by H2O2.	-
orf19.7319	SUC1	17	SUC1 mutants are unable to use sucrose as carbon source (Kwon-Chung et al., 1990).	No phenotype
orf19.2423	ZCF11	19	ZCF11 have an abnormal filamentous growth (Uhl et al., 2003) as well as an abnormal colony appearence on Spider medium (Elson et al., 2009).	No phenotype
orf19.255	ZCF1	21	No relevant phenotype	No phenotype
orf19.3252	DAL81	23	No relevant phenotype	No phenotype
orf19.4145	ZCF20	25	No relevant phenotype	No phenotype
orf19.4166	ZCF21	27	ΔΔorf19.4166 mutants exhibited weak resistance to Caffeine, weak resistance to Copper at 37˚C, and a marginal sensitivity to Calcofluor White (Homann et al., 2009).	No phenotype
orf19.4225	LEU3	29	No relevant phenotype	No phenotype
BWP17		31
orf19.1035	WAR1	34	WAR1 mutants are more susceptible to weak organic acids (Lebel et al., 2006).	No phenotype
orf19.3405	ZCF18	36	ZCF18 mutants are hypersusceptible to virgineone, a glycosylated tetrameric acid with known antifungal activity (Hondeika et al., 2009).	ZCF18 mutant displayed a general growth deficiency on YPDA medium, and therefore a reduced growth on each of the medium tested.	+
orf19.7372	MRR1	38	Gain-of-function mutations in MRR1 lead to resistance to fluconazole, brefeldin A and cerulenin (Dunkel et al., 2008).	No phenotype
orf19.1718	ZCF8	40	No relevant phenotype	ZCF8 mutant displayed a strong filamentation phenotype.
orf19.6985	TEA1	42	ΔΔorf19.6985 mutants exhibited a very strong sensitivity to 5-Fluorocytosine (Homann et al., 2009).	TEA1 mutant invaded less the agar and showed an abnormal morphology, without filamentation on YPD supplemented with serum.	+
orf19.7371	ZCF35	44	No relevant phenotype	No phenotype
orf19.4766	ARG81	46	ΔΔorf19.4766 mutants exhibited strong Caffeine sensitivity and a defect in utilization of Ornithine as a nitrogen source (Homann et al., 2009).	No phenotype	+
orf19.4288	CTA7	48	CTA7 mutants have a decreased invasive growth on solid SLAD medium (Oh et al., 2010).	No phenotype
orf19.4450	ZCF23	50	No relevant phenotype	No phenotype
orf19.5924	ZCF31	52	ΔΔorf19.5924 mutants exhibited strong resistance to Calcofluor White, strong sensitivity to Copper and SDS, and weak sensitivity to Fluphenazine, Fenpropimorph, Caffeine, and low pH (Homann et al., 2009).	No phenotype
orf19.5940	ZCF32	54	No relevant phenotype	No phenotype
orf19.2808	ZCF16	56	No relevant phenotype	ZCF16 mutant showed enhanced filamentation on YPD medium supplemented with serum.
orf19.4524	ZCF24	58	No relevant phenotype	No phenotype
orf19.2748	ARG83	60	ΔΔorf19.2748 mutants exhibited a strong reduction of peripheral invasive filaments on Lee's medium pH6.8 at 37˚C (Homann et al., 2009).	No phenotype
orf19.3876*	ZCF19	62	No relevant phenotype	No phenotype
orf19.3012*	ARO80	66	ARO80 mutants are deficient for aromatic alcohols production (Ghosh et al., 2008) and show an abnormal colony appearence on Spider medium (Noble et al., 2010).	No phenotype
orf19.6203	PUT3	68	No relevant phenotype	No phenotype
orf19.6038	UGA32	70	No relevant phenotype	No phenotype	+
orf19.5849	CWT1	72	CWT1 mutants accumulate mannans but are unable to produce beta-glucans, are hypersusceptible to Congo red, Calcofluor white and SDS (Moreno et al., 2003). Moreover, colonies of these mutants have a abnormal morphology, and an attenuated filamentation in Spider medium. Finally, heterozygous mutants for orf19.5849 are avirulent in a murine model of candidiasis (Moreno et al., 2010).	CWT1 mutant produced smaller colonies at 42°C.	-
orf19.4649	ZCF27	74	ZCF27 mutants have an abnormal morphology on solid Spider medium (Noble et al., 2010).	ZCF27 deletion led to a decreased agar invasion.	+
orf19.2623	ECM22	76	No relevant phenotype	ECM22 mutant invaded more the agar than the wild-type strain.
orf19.3190	HAL9	78	No relevant phenotype	HAL9 mutant showed a decreased colony wrinkling on serum-supplemented media as well as an enhanced invasive growth on YPDA.
orf19.7381	ZCF37	80	ZCF37 deletion leads to an abnormal morphology of C. albicans colonies on solid Spider medium (Noble et al., 2010) and mutants exhibited strong sensitivity to 5-Fluorocytosine and Lithium Chloride and weak resistance to Fenpropimorph and Calcofluor White (Homann et al., 2009). In addition, the mutants exhibited reduced colony wrinkling and/or peripheral filamentation on YEPD (37˚C and 42C) and Le…	ZCF37 deletion led to a slight growth deficiency on YPDA medium and to a decreased filamentation on YPDA serum.	+
BWP cna1D		82
orf19.5251	ZCF30	84	ΔΔorf19.5251 mutants exhibited weak sensitivity to Fluphenazine (Homann et al., 2009)	ZCF30 mutant invaded less the agar and was less filamentous than the wild-type strain, but seemed to have a general better fitness as compared to its parental strain.
orf19.5097	CAT8	86	CAT8 heterozygous mutants display a decreased invasive growth on solid SLAD medium (Oh et al., 2010).	CAT8 mutant displayed a slight decreased growth capacity on YPDA after 24 h of incubation, moreover this mutant showed a reduced filamentation on YPDA supplemented with serum and an increased invasive growth.	+
orf19.2747	RGT1	88	RGT1 mutants have a decreased resistance to 2-deoxy-D-glucose (Sexton et al., 2007), an increased filamentous growth (Sexton et al., 2007; Brown et al., 2009) and a strong reduction of colony wrinkling on YEPD medium at 37˚C and 42˚C (Homann et al., 2009).	RGT1 mutant produced smaller colonies on YEPD as compared to its isogenic wild type and invaded less the agar.	-
orf19.5992	WOR2	92	WOR2 mutant are unable to switch from white to opaque phenotype (Zordan et al., 2007), have an abnormal colony appearence on Spider medium (Noble et al., 2010) and exhibited enhanced colony wrinkling on YEPD at 42˚C, YEPD+Serum, and Spider media (Homann et al., 2009).	WOR2 deletion led to a slight increase in invasion capacity.
orf19.3012*	ARO80	94	ARO80 mutants are deficient for aromatic alcohols production (Ghosh et al., 2008) and show an abnormal colony appearence on Spider medium (Noble et al., 2010).	No phenotype
orf19.6888	none	96	No relevant phenotype	orf19.6888 deletion led to an enhanced filamentation phenotype.
orf19.3187	ZNC1	98	No relevant phenotype	No phenotype
orf19.3986	PPR1	100	No relevant phenotype	No phenotype	-
orf19.6680	FGR27	102	FGR27 mutants have an increased filamentous growth on YPD serum and Spider media (Uhl et al., 2003).	No phenotype
orf19.7518	ZCF38	104	ZCF38 heterozygous mutants have a decreased ability to invade SLAD medium (Oh et al., 2010).	No phenotype
orf19.2745	UME7	106	orf19.2745 mutants have an increased mortality rate in stationary growth phase (Uppuluri et al., 2007).	No phenotype
orf19.7583	ZCF39	108	No relevant phenotype	ZCF39 mutant showed an increased filamentation on YPDA serum and at 42°C.
orf19.5729	FGR17	110	FGR17 heterozygous mutants are growth deficient on SLAD medium (Oh et al., 2010) and have a decreased filamentous growth on Spider medium (Uhl et al., 2003).	FGR17 deletion led to an enhanced invasion of the agar.	+
orf19.7570	UGA3	112	No relevant phenotype	No phenotype
orf19.3127	CZF1	114	CZF1 mutants have a decreased filamentation (Brown et al., 1999) as well as an impaired white-to-opaque switching in different conditions (Zordan et al., 2007; Ramirez-Zavala et al., 2008; Huang et al., 2009).	CZF1 deletion led to an enhanced wrinkling of colonies at 42°C and on YPDA supplemented with serum.
orf19.4568	ZCF25	116	No relevant phenotype	No phenotype
orf19.5548	LYS14	118	ΔΔorf19.5548 mutants exhibited a slightly atypical colony morphology on YEPD at 37˚C (Homann et al., 2009).	LYS14 mutant displayed a smooth phenotype after 48 h of growth on YPDA serum medium.
orf19.3308	STB5	120	No relevant phenotype	STB5 mutant had an increased filamentous phenotype on YPDA serum.
orf19.6182	ZCF34	122	ZCF34 mutants have an increased susceptibility to clotrimazole (Oh et al., 2010b), an increased mortality rate in stationary growth phase (Uppuruli et al., 2007) and an abnormal morphology on solid Spider medium (Noble et al., 2010).	No phenotype
orf19.431	ZCF2	124	No relevant phenotype	Colonies of ZCF2 mutant displayed a strong filamentous morphology.
orf19.7317	UGA33	126	No relevant phenotype	No phenotype
orf19.5380	LYS144	128	No relevant phenotype	No phenotype
orf19.1497	ZCF6	130	No relevant phenotype	ZCF6 mutant showed an increased filamentation on YPDA supplemented with serum.
orf19.1255	ZCF5	132	No relevant phenotype	ZCF5 deletion led to a decrease in filamentation.
orf19.3305	ZCF17	134	ZCF17 mutants have a decreased survival rate in stationary growth phase (Uppurruli et al., 2007) and a drecreased invasive growth on solid SLAD medium (Oh et al., 2010).	No phenotype	+
orf19.4573	ZCF26	136	No relevant phenotype	No phenotype
orf19.2280	ZCF10	138	ZCF10 mutants present a decreased invasive growth on SLAD medium (Oh et al., 2010).	ZCF10 deletion led to a decreased filamentation on YPDA serum.
orf19.5338	GAL4	140	GAL4 mutants have a decreased survival rate in stationary growth phase (Uppuruli et al., 2007).	No phenotype
orf19.4767	ZCF28	142	ZCF28 mutants have a decreased survival rate in stationary growth phase (Uppuruli et al., 2007).	No phenotype
orf19.4776	LYS143	144	No relevant phenotype	No phenotype
orf19.4778	LYS142	146	LYS142 mutants have a decreased survival rate in stationary growth phase (Uppuruli et al., 2007) and have a haploinsufficiency on YPD and SLAD media (Oh et al., 2010).	No phenotype
orf19.3753	SEF1	148	SEF1 mutants have an increased mortality rate in stationary growth phase (Uppuruli et al., 2007), exhibited strong sensitivity to elevated pH and the iron chelator BPS and weak sensitivity to SDS(Homann et al., 2009) and are haploinsufficient on SLAD medium (Oh et al., 2010).	SEF1 mutant growth at alkaline pH was strongly impaired.	-
orf19.6781	none	150	Divergent phenotypes have been observed for mutant of orf19.6781. According to Oh and his coworkers, mutants have a decreased invasive growth (Oh et al., 2010) but a second study described a weak enhancement of invasion of YEPD medium (Homann et al., 2009).	orf19.6781 deletion led to a huge filamentous phenotype on serum 10%.
orf19.2646	ZCF13	152	No relevant phenotype	ZCF13 mutant displayed an abnormal morphology, producing strongly filamentous colonies on YPD medium at 35°C and displaying a high invasion ability, its growth was also strongly impaired at 42°C.
orf19.3876*	ZCF19	154	No relevant phenotype	No phenotype
orf19.4998	ROB1	156	ΔΔorf19.4998 exhibited strongly reduced colony wrinkling on a variety of media and reduced invasion of both SD and YEPD media (Homann et al., 2009).	ROB1 mutant have a smooth phenotype on YPDA serum and at 42°C.	-
orf19.5133*	ZCF29	158	ΔΔorf19.5133 strains exhibited strong sensitivity to Caffeine and Menadione and strong resistance to Fenpropimorph (Homann et al., 2009).	ZCF29 deletion led to an decreased filamentation on YPDA serum and also at 42°C.
orf19.1685	ZCF7	160	ΔΔorf19.1685 mutants exhibited impaired growth on Lee's medium and reduced colony wrinkling on Spider medium (Homann et al., 2009).	ZCF7 mutant have a decreased filamentation phenotype on YPDA serum and at 42°C as compared to its parental strain.	-
orf19.391	UPC2	162	UPC2 mutants accumulate abnormal sterol intermediates, are hypersusceptible to azole antifungals and other sterol biosynthesis inhibitors (Silver et al., 2004), have a decreased anaerobic growth rate (McPherson et al., 2005) and are haploinsufficient on SLAD medium (Oh et al., 2010).	No phenotype
orf19.5133*	ZCF29	164	ΔΔorf19.5133 strains exhibited strong sensitivity to Caffeine and Menadione and strong resistance to Fenpropimorph (Homann et al., 2009).	ZCF29 deletion led to an increased filamentation on YPDA serum and also at 42°C.	-
orf19.1168	ZCF3	166	CTF1 mutants are unable to use fatty acids as a carbon source, and have a slightly attenuated virulence in mice (Ramirez et al., 2009). ΔΔorf19.1168 mutants exhibited exhibited enhanced colony wrinkling on Blood Agar medium (37˚C) and Spider medium (particularly at 30˚C) and reduced peripheral filamentation relative to wild-type (Homann et al., 2009).	No phenotype	+
*duplicated mutant

## Sheet: All scores
CGD systematic name	CGD gene name	Strain name	Barcoded strain number	Medium score	SD	Score exp #1	Score exp #2	Score exp #3	Score exp #4	Score exp #5	Score exp #6	Score exp #7	Score exp #8	Score exp #9	Score exp #10	Score exp #11	Score exp #12	Tested in Noble et al.	Tested in Chamilos et al.
orf19.6033a	CMP1	DSY2101	13	-5.03525	2.77272	-5.72137	-7.40049	-1.98389
orf19.6033a	CMP1	DSY4343	82	-3.83794	2.42834	-5.04351	-0.618673	-5.30768	-7.31325	-2.84838	1.52947	-3.66233	-3.39833	-3.38343	-6.44126	-4.67437	-4.89357
orf19.7570	UGA3	CJN511	112	-3.49342	5.07	-7.07846	0.0916138												X
orf19.3405	ZCF18	DSY3436	36	-3.20768	1.24287	-2.32884	-4.08652
orf19.255	ZCF1	DSY3412	21	-2.57833	2.02245	-5.54444	-1.18945	-1.40221	-2.17724									X
orf19.5133*	ZCF29	RLS17	158	-2.34015	1.1334	-1.53872	-3.14159
orf19.3753	SEF1	CJN983	148	-2.11314	0.719621	-2.8249	-1.38591	-2.12861										X
orf19.6182	ZCF34	CJN548	122	-2.08531	0.631563	-1.3329	-1.40108	-1.8885	-2.64662	-2.49591	-2.74687							X
orf19.2646	ZCF13	IS08	152	-2.0815	0.352798	-1.83203	-2.33096
orf19.2747	RGT1	DSY4180	88	-1.65692	0.319985	-1.88318	-1.43066
orf19.1497	ZCF6	CJN582	130	-1.43004	0.458349	-1.2817	-1.05363	-0.800632	-1.99051	-1.71629	-1.73745							X
orf19.5849	CWT1	HZY60	72	-1.36893	0.778558	-0.818404	-1.91945
orf19.4998	ROB1	RLS11	156	-1.25923	0.311158	-1.02986	-1.61342	-1.1344
orf19.5097	CAT8	DSY4179	86	-0.925675	1.01467	-0.397121	-2.0955	-0.284402
orf19.7317	UGA33	CJN571	126	-0.925241	0.381682	-1.31981	-0.557903	-0.898011										X
orf19.3012*	ARO80	GKO316	94	-0.793941	0.251361	-0.903839	-0.506346	-0.971638										X
orf19.7319	SUC1	DSY3365	17	-0.727437	0.248569	-0.474402	-0.736622	-0.971286
orf19.5992	WOR2	CMY6	92	-0.546351	0.231809	-0.789654	-0.52133	-0.328067										X
orf19.3876*	ZCF19	RLS8	154	-0.503751	2.13109	-2.09448	1.91757	-1.33434
orf19.7372	MRR1	DSY3437	38	-0.498545	0.655794	-0.0348282	-0.962261
orf19.7518	ZCF38	CJN491	104	-0.442772	0.0907843	-0.378578	-0.506966												X
orf19.5548	LYS14	CJN528	118	-0.429751	1.28226	0.00512328	-0.105876	0.542572	-2.97503	0.270285	-0.315585								X
orf19.4573	ZCF26	CJN598	136	-0.401872	0.151129	-0.295008	-0.508737											X
orf19.5338	GAL4	CJN801	140	-0.387102	0.0814783	-0.386983	-0.46864	-0.305683										X
orf19.6817	FCR1	DSY3298	9	-0.323235	0.104009	-0.413226	-0.347116	-0.209362										X
orf19.2423	ZCF11	DSY3411	19	-0.280402	0.892734	-1.45425	0.0857568	-0.402278	0.649161
orf19.3308	STB5	CJN531	120	-0.273486	0.575914	0.65283	-0.388812	-0.910082	-0.22861	-0.492758									X
orf19.4568	ZCF25	CJN518	116	-0.269173	0.639804	0.251351	0.662813	-0.350228	-1.05869	-0.327791	-0.792491								X
orf19.3252	DAL81	DSY3414	23	-0.242125	0.35146	-0.313537	-0.552395	0.139556
orf19.1035	WAR1	DSY3429	34	-0.226336	2.20788	1.33487	-1.78754
orf19.5251	ZCF30	DSY4178	84	-0.159511	0.296647	0.128142	-0.4644	-0.142274										X
orf19.2280	ZCF10	CJN799	138	-0.140785	0.0754236	-0.165349	-0.0561415	-0.200864
orf19.4767	ZCF28	CJN803	142	-0.131461	0.0464049	-0.171287	-0.142594	-0.0805024
orf19.2647	ZCF14	DSY2892	5	-0.117233	0.478635	-0.943239	0.280914	-0.0601379	0.0259297	0.110368
orf19.1255	ZCF5	CJN592	132	-0.0792012	0.410172	-0.521136	0.289282	-0.00574911
orf19.4145	ZCF20	DSY3415	25	0.0233446	0.44083	-0.288369	0.335058
orf19.6985	TEA1	HZY23	42	0.0409038		0.0409038												X
orf19.431	ZCF2	CJN563	124	0.170756	0.0875434	0.107923	0.27075	0.133596										X
orf19.6888	none	I093	96	0.193052	0.284488	-0.0605977	0.500653	0.1391
orf19.5924	ZCF31	DSY3420	52	0.196545	0.197622	0.0723094	0.0928949	0.42443
orf19.3012*	ARO80	HZY29	66	0.235435	0.141831	0.135145	0.335724											X
orf19.5729	FGR17	CJN506	110	0.287555	0.0661624	0.240771	0.334339											X	X
orf19.3986	PPR1	CJN411	100	0.291438	0.0926068	0.356921	0.225955												X
orf19.2808	ZCF16	DSY3424	56	0.297659	0.128266	0.150042	0.381907	0.361028
orf19.1718	ZCF8	DSY3447	40	0.313573	0.044857	0.345292	0.281855											X
orf19.5940	ZCF32	DSY3421	54	0.33258	0.220603	0.584189	0.172345	0.241207										X
orf19.7381	ZCF37	DSY4160	80	0.336606	0.00302943	0.334464	0.338748											X
orf19.6680	FGR27	CJN419	102	0.352654	0.00875577	0.346463	0.358845											X	X
orf19.2745	UME7	CJN494	106	0.358392	0.205962	0.504029	0.212754												X
orf19.2623	ECM22	HZY63	76	0.382063	0.228857	0.220237	0.543889
orf19.4766	ARG81	HZY28	46	0.385142	0.310953	0.165264	0.605019
orf19.5380	LYS144	CJN577	128	0.391924	0.47922	-0.140885	-0.181642	0.318885	0.745354	0.983833	0.626001							X
orf19.4288	CTA7	DSY3418	48	0.394958	0.201581	0.615133	0.219471	0.35027
orf19.6203	PUT3	HZY44	68	0.395958	0.0234548	0.412543	0.379373
orf19.1168	ZCF3	DSY4181	166	0.39743	0.25946	0.5354	0.25946
orf19.3876*	ZCF19	DSY3427	62	0.410339	0.120079	0.473131	0.271882	0.486002
orf19.3127	CZF1	CJN517	114	0.449096	0.80699	-0.121531	1.01972												X
orf19.3187	ZNC1	CJN403	98	0.45325	0.205159	0.279773	0.679701	0.400275										X	X
orf19.4524	ZCF24	DSY3425	58	0.461351	0.0993788	0.499086	0.348632	0.536335										X
orf19.3188	TAC1	ACY176	15	0.484405	0.365378	0.689008	0.749939	0.471287	-0.142243	0.654036
orf19.1499	CTF1	DSY3297	7	0.495405	0.502535	-0.19607	1.20365	0.478816	0.372541	0.61809
orf19.6038	UGA32	HZY59	70	0.496196	0.206767	0.642402	0.34999											X
orf19.166	ASG1	DSY1762	3	0.507443	1.03306	0.736319	2.20875	-0.00548869	-0.0358373	-0.366525								X
orf19.7583	ZCF39	CJN495	108	0.54121	0.227111	0.701801	0.380618												X
orf19.3305	ZCF17	CJN593	134	0.576816	0.37323	0.780204	0.804176	0.146069
orf19.4776	LYS143	CJN805	144	0.598575	0.289655	0.455741	0.931906	0.408077
orf19.4225	LEU3	DSY3417	29	0.660085	0.195875	0.476146	0.866037	0.638074
orf19.4450	ZCF23	DSY3419	50	0.749977	0.304221	1.07576	0.473282	0.700894
orf19.4778	LYS142	CJN807	146	0.837556	0.270213	0.906146	1.06686	0.539658
orf19.7371	ZCF35	HZY24	44	0.862122	0.0458493	0.829701	0.894542
orf19.3190	HAL9	HZY67	78	0.894209	0.1777	0.768556	1.01986
orf19.2748	ARG83	DSY3426	60	0.895565	0.172808	0.973043	0.697576	1.01607
orf19.4649	ZCF27	HZY61	74	1.07236	0.0705165	1.12222	1.0225											X
orf19.7374	CTA4	DSY1691	1	1.39889	2.56051	-0.786865	-1.94968	3.31546	3.30032	3.11521								X
orf19.4166	ZCF21	DSY3416	27	2.36344	0.728097	2.835	2.73045	1.52488
orf19.1685	ZCF7	JMR049	160	2.42376	1.10089	3.64144	2.13098	1.49887
orf19.391	UPC2	JMR038	162	3.18521	1.06944	4.37716	2.86875	2.30971
orf19.6781	none	CJN997	150	3.23693	0.355853	3.33477	3.53362	2.84239
orf19.5133*	ZCF29	HZY34	164	ND	ND
*duplicated mutant
aMutants for orf19.6033 are the negative controls for colonization, the homozygous deletion mutants for calcineurin either in the CAF4-2 background (DSY2101) or in the BWP17 background (DSY4343)
X also analysed in the other study

## Sheet: BWP17 pilot assay
Barcode	Medium score	SD	Score exp #1	Score exp #2	Score exp #3	Score exp #4	Score exp #5	Score exp #6	Score exp #7	Score exp #8
STM11	-0.364281	0.662495	-1.47686	-0.913668	-0.567983	0.261109	0.080368	-0.237507	0.304567
STM20	0.835017	1.12231	-0.839309	-0.477405	2.01849	1.04583	1.97425	0.756588	1.36668
STM43	-0.776795	1.72521	-1.38726	0.0457718	-0.594242	-0.0924964	-1.08569	-1.8428	-1.11476
STM209	-0.867353	0.687927	-1.44626	0.487254	-4.31354	0.0630246	-0.293823	-0.692984	0.75876
STM219	-0.320187	0.704803	0.379815	0.163873	-1.74449	0.104751	-0.351492	-0.527676	-0.266087
STM224	0.476177	1.37321	2.34335	1.98543	-0.681352	-0.330877	-0.811324	0.351836
STM227	1.05255	0.877948	2.19049	0.579963	0.184718	1.25501
STM232	0.208772	0.969514	-1.35288	0.989268	1.43585	0.97497	-0.151925	-0.273859	-0.160018
STM240	-0.750572	0.667512	-1.69551	-1.40494	-0.687736	-0.0509668	-0.509893	-0.154387	-0.103904	1.19157
General medium score	-0.0562973
SD	0.724673

## Sheet: Supplementary references
Bourdineaud JP, van der Vaart JM, Donzeau M, de Sampaïo G, Verrips CT, et al. (1998) Pmt1 mannosyl transferase is involved in cell wall incorporation of several proteins in Saccharomyces cerevisiae. Molecular Microbiology 27: 85-98.
Braun AR, Carson RE, Adams HR, Finn RD, Francis BE, et al. (1994) A kinetic comparison of [18F]2-fluoro-2-deoxyglucose and [18F]2-fluoro-2-deoxymannose using positron emission tomography. Nuclear Medicine and Biology 21: 857-863.
Brown DH, Giusani AD, Chen X, Kumamoto CA (1999) Filamentous growth of Candida albicans in response to physical environmental cues and its regulation by the unique CZF1 gene. Mol Microbiol 34: 651-662.
Chang C, Coggill P, Bateman A, Finn RD, Cymborowski M, et al. (2009) The structure of pyogenecin immunity protein, a novel bacteriocin-like immunity protein from Streptococcus pyogenes. BMC Struct Biol 9: 75.
Chang J, Wen B, Kazanzides P, Zanzonico P, Finn RD, et al. (2009) A robotic system for 18F-FMISO PET-guided intratumoral pO2 measurements. Medical Physics 36: 5301-5309.
Chiranand W, McLeod I, Zhou H, Lynn J, Vega L, et al. (2008) CTA4 transcription factor mediates induction of nitrosative stress response in Candida albicans. Eukaryot Cell 7: 268-278.
Coste AT, Karababa M, Ischer F, Bille J, Sanglard D (2004) TAC1, transcriptional activator of CDR genes, is a new transcription factor involved in the regulation of Candida albicans ABC transporters CDR1 and CDR2. Eukaryot Cell 3: 1639-1652.
Coste AT, Ramsdale M, Ischer F, Sanglard D (2008) Divergent functions of three Candida albicans zinc-cluster transcription factors (CTA4, ASG1 and CTF1) complementing pleiotropic drug resistance in Saccharomyces cerevisiae. Microbiology 154: 1491-1501.
Das D, Finn RD, Abdubek P, Astakhova T, Axelrod HL, et al. (2010) The crystal structure of a bacterial Sufu-like protein defines a novel group of bacterial proteins that are similar to the N-terminal domain of human Sufu. Protein Science 19: 2131-2140.
Das D, Finn RD, Carlton D, Miller MD, Abdubek P, et al. (2010) The structure of BVU2987 from Bacteroides vulgatus reveals a superfamily of bacterial periplasmic proteins with possible inhibitory function. Acta Crystallogr Sect F Struct Biol Cryst Commun 66: 1265-1273.
Davis DA, Bruno VM, Loza L, Filler SG, Mitchell AP (2002) Candida albicans Mds3p, a conserved regulator of pH responses and virulence identified through insertional mutagenesis. Genetics 162: 1573-1581.
Divgi CR, McDermott K, Johnson DK, Schnobrich KE, Finn RD, et al. (1991) Detection of hepatic metastases from colorectal carcinoma using indium-111 (111In) labeled monoclonal antibody (mAb): MSKCC experience with mAb 111In-C110. International Journal of Radiation Applications and Instrumentation Part B, Nuclear Medicine and Biology 18: 705-710.
Dunkel N, Blass J, Rogers P, Morschhauser J (2008) Mutations in the multidrug resistance regulator MRR1, followed by loss of heterozygosity, are the main cause of MDR1 overexpression in fluconazole-resistant Candida albicans strains. Mol Microbiol 69: 827-840.
Elson S, Noble S, Solis N, Filler S, Johnson A (2009) An RNA transport system in Candida albicans regulates hyphal morphology and invasive growth. PLoS Genet 5: e1000664.
Fonzi WA, Irwin MY (1993) Isogenic strain construction and gene mapping in Candida albicans. Genetics 134: 717-728.
Gardner PP, Daub J, Tate J, Moore BL, Osuch IH, et al. (2011) Rfam: Wikipedia, clans and the "decimal" release. Nucleic Acids Res 39: D141-145.
Gola S, Martin R, Walther A, Dünkler A, Wendland J (2003) New modules for PCR-based gene targeting in Candida albicans: rapid and efficient gene targeting using 100 bp of flanking homology region. Yeast 20: 1339-1347.
Homann OR, Dea J, Noble SM, Johnson AD (2009) A Phenotypic Profile of the Candida albicans Regulatory Network. PLoS Genet 5: e1000783.
Komar AA (2007) Silent SNPs: impact on gene function and phenotype. Pharmacogenomics 8: 1075-1080.
Larson SM, Carrasquillo JA, Colcher DC, Yokoyama K, Reynolds JC, et al. (1991) Estimates of radiation absorbed dose for intraperitoneally administered iodine-131 radiolabeled B72.3 monoclonal antibody in patients with peritoneal carcinomatoses. Journal of Nuclear Medicine 32: 1661-1667.
Maccallum DM, Coste A, Ischer F, Jacobsen MD, Odds FC, et al. (2010) Genetic Dissection of Azole Resistance Mechanisms in Candida albicans and Their Validation in a Mouse Model of Disseminated Infection. Antimicrob Agents Chemother 54: 1476-1483.
MacPherson S, Akache B, Weber S, De Deken X, Raymond M, et al. (2005) Candida albicans zinc cluster protein Upc2p confers resistance to antifungal drugs and is an activator of ergosterol biosynthetic genes. Antimicrob Agents Chemother 49: 1745-1752.
Moreno I, Martinez-Esparza M, Laforet L, Sentandreu R, Ernst J, et al. (2010) Dosage-dependent roles of the Cwt1 transcription factor for cell wall architecture, morphogenesis, drug sensitivity and virulence in Candida albicans. Yeast 27: 77-87.
Moreno I, Pedreno Y, Maicas S, Sentandreu R, Herrero E, et al. (2003) Characterization of a Candida albicans gene encoding a putative transcriptional factor required for cell wall integrity. FEMS Microbiol Lett 226: 159-167.
Noble SM, French S, Kohn LA, Chen V, Johnson AD (2010) Systematic screens of a Candida albicans homozygous deletion library decouple morphogenetic switching and pathogenicity. Nature Genetics: 1-11.
Oosterwijk E, Bander NH, Divgi CR, Welt S, Wakka JC, et al. (1993) Antibody localization in human renal cell carcinoma: a phase I study of monoclonal antibody G250. Journal of Clinical Oncology 11: 738-750.
Selmecki A, Gerami-Nejad M, Paulson C, Forche A, Berman J (2008) An isochromosome confers drug resistance in vivo by amplification of two genes, ERG11 and TAC1. Mol Microbiol 68: 624-641.
Siikala E, Rautemaa R, Richardson M, Saxen H, Bowyer P, et al. (2010) Persistent Candida albicans colonization and molecular mechanisms of azole resistance in autoimmune polyendocrinopathy-candidiasis-ectodermal dystrophy (APECED) patients. J Antimicrob Chemother 65: 2505-2513.
Silver PM, Oliver BG, White TC (2004) Role of Candida albicans transcription factor Upc2p in drug resistance and sterol metabolism. Eukaryot Cell 3: 1391-1397.
Talibi D, Raymond M (1999) Isolation of a putative Candida albicans transcriptional regulator involved in pleiotropic drug resistance by functional complementation of a pdr1 pdr3 mutation in Saccharomyces cerevisiae. J Bact 181: 231-240
Tjuvajev JG, Macapinlac HA, Daghighian F, Scott AM, Ginos JZ, et al. (1994) Imaging of brain tumor proliferative activity with iodine-131-iododeoxyuridine. Journal of Nuclear Medicine 35: 1407-1417.
Uhl MA, Biery M, Craig N, Johnson AD (2003) Haploinsufficiency-based large-scale forward genetic analysis of filamentous growth in the diploid human fungal pathogen C.albicans. The EMBO Journal 22: 2668-2678.
Welt S, Divgi CR, Scott AM, Garin-Chesa P, Finn RD, et al. (1994) Antibody targeting in metastatic colon cancer: a phase I study of monoclonal antibody F19 against a cell-surface protein of reactive tumor stromal fibroblasts. Journal of Clinical Oncology 12: 1193-1203.
Zordan RE, Miller MG, Galgoczy DJ, Tuch BB, Johnson AD (2007) Interlocking transcriptional feedback loops control white-opaque switching in Candida albicans. PLoS Biol 5: e256.
